# Supplementary material for: Oligodendroglial myelination requires astrocyte-derived lipids
Source: PLoS Biol. 2017 May 26;15(5):e1002605. doi: 10.1371/journal.pbio.1002605 (PMC5446120; doi:10.1371/journal.pbio.1002605)
Supplement: S1 Data — (XLSX) [file pbio.1002605.s006.xlsx]

## Sheet: Figure 1b
Protein levels of precursor SREBP2 and mature (processed) SREBP2 determined by immunoblotting.
		samples	SREBP2 precursor	SREBP2 mature	ratio mature/precursor
		WT1	0.122711	0.22493	1.833
		WT2	0.191359	0.290567	1.51844
		WT3	0.180628	0.336869	1.86499
		average	0.164899	0.284122	1.73881
		SD	0.0369279	0.056247	0.191514
		SEM	0.0213203	0.0324742	0.110571
		CNP-SCAP1	0.106065	0.221875	2.09188
		CNP-SCAP2	0.106622	0.150209	1.4088
		CNP-SCAP3	0.0809949	0.177112	2.1867
		average	0.0978939	0.183065	1.89579
		SD	0.0146376	0.0362023	0.424404
		SEM	0.008451	0.0209014	0.24503
		WT (100%)
		average	100	100	100
		SD	22.3942	19.7968	11.0141
		SEM	12.9293	11.4297	6.35898
		CNP-SCAP
		average	59.3659	64.4319	109.028
		SD	8.87667	12.7418	24.4077
		SEM	5.12495	7.35649	14.0918

## Sheet: Figure 1d
	FASN-positive oligodendrocytes (Olig2+FASN+) and FASN-positive astrocytes (GFAP+FASN+) in WT and CNP-SCAP mice.
		Olig2+Fasn+	GFAP+Fasn+
	WT1	53.201	62.1554
	WT2	32.0755	50
	WT3	46.1538	57.1429
	average	43.8101	56.4327
	SD	10.756	6.10873
	SEM	6.20999	3.52688
	CNP-SCAP1	2.63158	58.0128
	CNP-SCAP2	5.92949	63.8211
	CNP-SCAP3	4.7619	67.5676
	average	4.44099	63.1338
	SD	1.67221	4.81431
	SEM	0.965451	2.77954

## Sheet: Figure 1e
Kaplan-Meier survival plot showing a strongly reduced life span of CNP-SCAP mice compared to age-matched WT mice.
		1 week	4 weeks	8 weeks	16 weeks
	wt (n=46)	100	46	46	46
	CNP-SCAP (n=69)	100	21	17	11
	wt (%)	100	100	100	100
	CNP-SCAP (%)	100	30.4348	24.6377	15.942

## Sheet: Figure 1f
Body weight development of WT and CNP-SCAP mice over a three-month period.
	wild type													CNP-SCAP
	weeks:	2	3	4	5	6	7	8	9	10	11	12		weeks:	2	3	4	5	6	7	8	9	10	11	12
		7.4	7.4	8.5	6.3	8.3	16.2	16.8	16.8	22.1	22	25.7			4.6	3.6	3.4	5.66667	6.3	6.9	8	8.4	8	8.86667	8.85
		8	7.6	8.6	12.9	10.8	17	17	16.9	24.4	26.55	32.2			5.3	3.8	3.8	5.7	6.6	7.2	8	8.4	8.9	12.5	12.9
		8.1	7.6	9.2	12.9	14.6	17.1	17.8	17.8	25.45	27.6	28			5.1	3.9	3.9	6	6.8	8	8.6	8.6	12.45	12.6	13
		8.2	7.8	9.3	13	15.5	18.1	18.6	20.9	32.45		27.5				4.3	4.6	6	7.1	8	8.6	9.1	12.55	12.9
			8	9.4	13.1	15.7	18.7	19.1	21.2			29.3				4.65	4.75	6.1	7.2	8.1	8.7	9.5
			8.4	9.6	13.6	15.7	19.1	19.2	21.5			28.2				4.7	4.8	6.1	7.2	8.45	8.9	9.5
			8.4	9.6	13.9	15.8	20	19.5	22.35			27.8				5.1	5.05	6.1	7.2	8.5	9	10
			8.4	9.85	14.5	15.9	20.3	20.7	22.8							5.2	5.05	6.3	7.2	8.6	9.1	10.15
			8.4	9.85	14.9	15.9	20.6	22	23.2							5.2	5.1	6.4	7.25	8.85	9.2	10.7
			8.5	9.9	15.1	15.9	20.7	23.4	23.9							5.2	5.2	6.5	7.35	8.9	9.3	11.4
			8.5	10.1	15.4	16.1	20.7	24.1	25.1							5.3	5.3	6.7	7.6	9.4	9.7	12.1
			8.6	10.1	15.9	16.3	22.1	24.2	25.9							5.4	5.4	6.8	7.7	9.5	9.9	12.1
			8.6	10.4	16.0333	16.5	22.6	25.5	30.5							5.4	5.5	6.8	7.8	9.6	9.9	12.3
			8.8	10.65	16.2	16.5	22.8	25.9								5.4	5.55	7	7.8	9.6	10.1	12.7
			8.8	10.7	16.2	16.6	23.3	29.3								5.5	5.65	7	8.2	10.6	11.2	16.2
			8.9	10.7	16.4	16.7	24.3									5.5	5.7	7.4	8.8	11.55	11.2
			8.9	11.15	16.4	16.7	25.4									5.7	5.75	7.6	8.8	11.6	11.8
			9	11.2	16.7	17	26.05									5.7	6	7.8	9.2	11.7	12.1
			9	11.5	17.2	17										5.8	6.2	8.3	9.3	12	12.2
			9	11.6	17.6	17.5										5.8	6.25	8.5	9.8	14	12.7
			9.1	11.8	17.9	17.6										5.8	6.3	8.6	10.5	14.2	14.2
			9.2	12	19	17.9										5.8	6.4	9.2	11.4		15.35
			9.2	12	19.3	18.6										5.83333	6.5	10	11.5
			9.3	12	19.3	19										5.9	7.1	10.5	13.2
			9.3	12.3	20.1	19.2										5.93333	7.2	12.9	14
			9.33333	12.4	20.1	19.5										6	7.4
			9.4	12.4	20.4	19.6										6.2	7.8
			9.4	12.9	21.3	19.8										6.2	7.8
			9.4	13.1	21.9	19.8										6.3	8
			9.7	13.3	21.9	21.2										6.4	10.3
			9.9	13.4		21.5										6.6
			10.2	13.5		21.6										6.8
			10.7	13.55		22.6										7.4
			11.2	13.8		22.6										7.6
			11.4	14		23.3
			12.3	14		24
			15.6	14.3
			16.9	14.7
				14.9
				16.8
				17.7
				19.2
				20.5
	WT Averages	2	3	4	5	6	7	8	9	10	11	12		CNP-SCAP Averages	2	3	4	5	6	7	8	9	10	11	12
	MEAN	7.925	9.47719	12.243	16.5144	17.7444	20.8361	21.54	22.2192	26.1	25.3833	28.32		MEAN	5	5.58578	5.925	7.43867	8.632	9.77381	10.3523	10.7433	10.475	11.7167	11.5833
	SDEV	0.359398	1.92127	2.70675	3.36084	3.22822	2.87953	3.72459	3.81933	4.45851	2.97672	2.38265		SDEV	0.360555	0.897998	1.43622	1.74305	2.05932	2.04833	2.00086	2.11144	2.36731	1.90759	2.36766
	SEM	0.179699	0.311672	0.412776	0.613602	0.538036	0.678712	0.961685	1.05929	2.22926	1.71861	1.06555		SEM	0.208167	0.154005	0.262216	0.348609	0.411864	0.446982	0.426585	0.545171	1.18366	0.953794	1.36697
	N	4	38	43	30	36	18	15	13	4	3	5		N	3	34	30	25	25	21	22	15	4	4	3

## Sheet: Figure 2a
Morphometric analysis of axons in optic nerves of WT and CNP-SCAP mice showing percentage of axons that is myelinated
	Optic Nerve			Optic Nerve
	P20	% fibers myelinated		P120	% fibers myelinated
	WT1	86.25		WT1	90.7692
	WT2	97.561		WT2	93.1034
	WT3	86.6667		WT3	90.3226
	Average	90.1592		Average	91.3984
	SD	6.4135		SD	1.49339
	SEM	3.70283		SEM	0.862209
	CNP-SCAP1	84.507		CNP-SCAP1	85.4545
	CNP-SCAP2	65.8228		CNP-SCAP2	75.4717
	CNP-SCAP3	53.0303		CNP-SCAP3	81.0127
	CNP-SCAP4	69.0909		Average	80.6463
	Average	68.1128		SD	5.0015
	SD	12.9416		SEM	2.50075
	SEM	6.47079

## Sheet: Figure 2b
Morphometric analysis of axons in optic nerves of WT and CNP-SCAP mice showing g-ratio (axon diameter/myelinated fiber diameter), axonal size distribution (both myelinated and non-myelinated axons), and myelin membrane thickness at P20 and P120
	axon diameter vs g-ratio (myelinated fibers)												axonal size distribution (both myelinated and non-myelinated fibers)																G-ratio							Myelin thickness
	P20 WT			P20 CNP-SCAP			P120 WT			P120 CNP-SCAP			P20	WT1	WT2	WT3	Average	SD	SEM		CNP-SCAP1	CNP-SCAP2	CNP-SCAP3	CNP-SCAP4	Average	SD	SEM		P20			P120				P20			P120
	axon diameter (nm)	g-ratio		axon diameter (nm)	g-ratio		axon diameter (nm)	g-ratio		axon diameter (nm)	g-ratio		<0.4	21.25	7.31707	10	12.8557	7.39242	4.26801		11.2676	12.6582	7.57576	1.81818	8.32994	4.84203	2.42101			g-ratio			g-ratio				myelin thickness			myelin thickness
	279.87	0.706993		318.077	0.753829		280.043	0.723588		206.557	0.570366		0.4-0.7	60	39.0244	31.6667	43.5637	14.702	8.48819		60.5634	58.2278	56.0606	29.0909	50.9857	14.7119	7.35593		WT1	0.77		WT1	0.8			WT1	171.53		WT1	206.296
	298.584	0.744251		331.718	0.76643		308.159	0.758567		296.627	0.682448		0.7-1.0	13.75	24.3902	18.3333	18.8245	5.3371	3.08138		25.3521	18.9873	18.1818	40	25.6303	10.1024	5.05119		WT2	0.78		WT2	0.79			WT2	213.96		WT2	175.471
	299.951	0.653017		344.111	0.806164		319.086	0.734636		296.908	0.486387		1.0-1.3	0	17.0732	11.6667	9.57995	8.72577	5.03783		2.8169	7.59494	10.6061	20	10.2545	7.24545	3.62272		WT3	0.79		WT3	0.8			WT3	193.84		WT3	199.984
	310.896	0.686569		352.369	0.864446		343.944	0.746366		302.321	0.707403		>1.3	5	12.1951	28.3333	15.1762	11.9489	6.8987		0	2.53165	7.57576	9.09091	4.79958	4.25449	2.12725		Average	0.78		Average	0.796667			Average	193.11		Average	193.917
	313.953	0.630767		398.059	0.774603		347.422	0.74809		310.133	0.650397																		SD	0.01		SD	0.0057735			SD	21.2244		SD	16.2839
	332.834	0.633479		401.002	0.839366		348.893	0.747011		352.23	0.752361																		SE	0.0057735		SE	0.00333333			SE	12.2539		SE	9.40151
	333.367	0.745218		407.685	0.787379		360.777	0.802144		352.576	0.638391		P120	WT1	WT2	WT3	Average	SD	SEM			CNP-SCAP1	CNP-SCAP2	CNP-SCAP3	Average	SD	SEM
	338.027	0.754223		423.568	0.823021		374.383	0.762132		355.548	0.758151		<0.4	3.07692	11.4943	0	4.85706	5.9503	3.43541			18.1818	18.8679	11.3924	16.1474	4.1322	2.38572		CNP-SCAP1	0.84						CNP-SCAP1	118.58
	339.411	0.70259		433.556	0.85076		398.002	0.816024		357.88	0.790983		0.4-0.7	35.3846	50.5747	35.4839	40.4811	8.74149	5.0469			36.3636	50.9434	53.1646	46.8239	9.12664	5.26927		CNP-SCAP2	0.88		CNP-SCAP1	0.79			CNP-SCAP2	96.71		CNP-SCAP1	185.561
	361.816	0.746548		448.264	0.800282		400.967	0.772544		359.128	0.874188		0.7-1.0	33.8462	20.6897	29.0323	27.856	6.65665	3.84322			27.2727	18.8679	31.6456	25.9287	6.49398	3.7493		CNP-SCAP3	0.9		CNP-SCAP2	0.81			CNP-SCAP3	91.02		CNP-SCAP2	145.582
	369.563	0.753169		448.891	0.821627		408.012	0.765334		362.6	0.828009		1.0-1.3	15.3846	12.6437	22.5806	16.8696	5.13223	2.9631			10.9091	5.66038	10.1266	8.89868	2.83162	1.63483		CNP-SCAP4	0.87		CNP-SCAP3	0.82			CNP-SCAP4	139.04		CNP-SCAP3	152.451
	376.3	0.744232		450.795	0.753873		421.287	0.848925		364.146	0.730751		>1.3	12.3077	4.5977	12.9032	9.93621	4.63286	2.67478			7.27273	5.66038	5.06329	5.9988	1.14293	0.659873		Average	0.8725		Average	0.806667			Average	111.338		Average	161.198
	377.145	0.778708		457.962	0.776108		426.174	0.656681		384.079	0.71786																		SD	0.025		SD	0.0152753			SD	21.9594		SD	21.3767
	385.065	0.743323		458.853	0.769464		429.388	0.790746		384.304	0.638083																		SE	0.0125		SE	0.00881917			SE	10.9797		SE	12.3419
	385.288	0.770687		460.977	0.787408		430.035	0.783114		402.229	0.820037
	391.391	0.747332		462.127	0.870906		435.59	0.65429		424.599	0.790552
	396.027	0.744409		464.238	0.820525		436.246	0.657788		425.452	0.544547
	396.698	0.708346		468.64	0.804342		436.88	0.778734		425.748	0.780004
	398.891	0.713181		472.726	0.860422		437.633	0.548566		430.179	0.775385
	401.647	0.645245		478.577	0.857408		438.837	0.742898		456.961	0.773432
	401.682	0.676233		493.975	0.760111		442.468	0.721131		457.834	0.804482
	402.608	0.758565		497.039	0.822489		443.07	0.832176		459.387	0.801262
	406.919	0.728006		498.19	0.746793		443.428	0.765223		461.49	0.818773
	420.303	0.726088		499.213	0.769059		447.678	0.732218		462.363	0.679469
	424.108	0.755042		501.72	0.850655		466.592	0.769309		466.508	0.788779
	424.437	0.743076		503.318	0.873564		477.454	0.783695		467.43	0.754377
	425.362	0.715524		506.775	0.868212		479.746	0.74033		467.897	0.792472
	430.461	0.696877		514.607	0.844402		481.832	0.80319		470.117	0.761944
	431.004	0.778882		519.83	0.855452		491.227	0.774241		472.412	0.839708
	435.177	0.794412		524.394	0.856524		507.171	0.628513		475.434	0.781267
	444.257	0.685956		526.011	0.752459		513.246	0.707367		488.573	0.828993
	446.808	0.754888		533.599	0.844765		514.508	0.768727		492.828	0.780309
	451.75	0.800103		536.451	0.813704		526.532	0.775374		493.229	0.841833
	452.615	0.76441		551.145	0.904366		526.912	0.77414		496.128	0.786436
	453.011	0.750359		552.82	0.896672		527.01	0.741982		497.589	0.760176
	460.892	0.778005		556.49	0.799792		528.535	0.718338		498.777	0.819377
	470.393	0.618388		557.598	0.861112		528.707	0.790752		500.041	0.792934
	474.78	0.738361		563.699	0.876438		533.635	0.724741		507.127	0.796009
	475.825	0.749288		567.364	0.914534		535.89	0.801726		512.864	0.873161
	476.232	0.809925		567.921	0.833947		535.92	0.779389		515.163	0.900065
	478.226	0.751921		567.941	0.807004		536.83	0.825071		518.894	0.818441
	479.182	0.73683		569.5	0.784491		536.883	0.825091		521.511	0.841495
	482.032	0.778863		569.871	0.889285		541.874	0.775811		522.143	0.777996
	484.808	0.733924		574.403	0.902182		542.244	0.817216		527.004	0.748834
	486.031	0.785678		575.061	0.901373		552.292	0.759431		528.428	0.641299
	486.541	0.78063		575.99	0.926125		552.791	0.774391		532.635	0.816898
	491.948	0.753796		576.659	0.835617		555.387	0.728902		535.496	0.809691
	493.009	0.767411		577.436	0.86367		559.261	0.800876		535.527	0.798046
	498.159	0.760895		578.201	0.861311		572.1	0.817072		535.634	0.840259
	500.621	0.747046		578.311	0.71695		580.917	0.755489		544.549	0.722616
	502.851	0.718791		580.198	0.912246		582.549	0.811097		545.006	0.708633
	507.132	0.752309		586.85	0.853639		586.25	0.869332		546.914	0.80105
	508.607	0.78401		594.502	0.880474		589.549	0.768171		548.489	0.800368
	509.349	0.749938		598.229	0.868001		595.203	0.730052		548.862	0.783069
	517.341	0.795519		601.418	0.868723		599.031	0.806839		555.114	0.687689
	517.654	0.80672		602.091	0.775603		603.171	0.777032		557.399	0.69529
	519.92	0.804809		604.615	0.722554		604.365	0.700327		561.274	0.809209
	520.923	0.791227		611.723	0.800167		615.356	0.78985		561.846	0.878138
	526.576	0.764367		613.714	0.845536		616.412	0.787767		565.013	0.728621
	527.52	0.791879		616.729	0.879368		619.039	0.773976		565.026	0.829978
	532.762	0.819647		618.25	0.7862		622.475	0.660712		575.77	0.835785
	534.1	0.834952		618.338	0.908129		625.73	0.650794		585.826	0.799409
	545.047	0.78401		619.463	0.922197		629.317	0.757624		585.902	0.804392
	550.559	0.790272		626.017	0.900079		630.172	0.88768		586.171	0.787622
	552.765	0.78126		626.34	0.850005		639.884	0.79741		586.572	0.81551
	559.577	0.802204		627.656	0.857927		640.985	0.759498		587.102	0.845098
	560.641	0.714047		632.484	0.8307		645.129	0.82423		592.79	0.712493
	563.408	0.788147		643.571	0.884897		653.514	0.808807		613.004	0.805088
	572.835	0.753309		645.587	0.910872		658.794	0.790981		622.833	0.912496
	583.859	0.850659		646.012	0.812609		665.857	0.778754		627.084	0.763951
	583.987	0.809955		646.024	0.902744		671.136	0.832614		632.279	0.873773
	586.618	0.840726		646.381	0.877126		672.929	0.884195		635.007	0.845875
	589.635	0.761295		651.423	0.829682		681.494	0.758716		636.043	0.836508
	590.392	0.793293		653.979	0.895815		684.287	0.787949		638.665	0.847273
	595.17	0.759632		659.187	0.870155		684.728	0.825062		644.851	0.884948
	599.592	0.752848		659.419	0.863696		689.599	0.79734		652.926	0.817384
	602.21	0.825169		660.505	0.850451		690.155	0.768743		654.307	0.761127
	615.897	0.80369		663.981	0.841635		703.706	0.779871		655.626	0.799329
	632.449	0.845741		667.452	0.904467		704.434	0.785571		678.791	0.798049
	636.328	0.794509		669.692	0.865265		706.341	0.819789		680.91	0.819148
	636.865	0.798039		681.03	0.895381		712.457	0.806138		686.999	0.874977
	656.44	0.786769		681.897	0.902644		715.282	0.814677		690.463	0.874503
	668.397	0.81327		684.332	0.898728		716.889	0.731147		697.001	0.814333
	668.512	0.812545		686.906	0.840245		717.457	0.758642		697.156	0.708663
	674.884	0.830724		692.102	0.837443		717.54	0.795585		704.484	0.758686
	676.145	0.742708		694.694	0.870627		720.205	0.830011		722.461	0.816361
	695.825	0.807219		697.089	0.890423		723.568	0.874809		725.19	0.804926
	702.132	0.773776		697.756	0.958064		733.891	0.853597		726.42	0.826064
	705.382	0.858935		698.662	0.857676		738.034	0.79618		732.631	0.830919
	709.479	0.803345		699.216	0.852142		738.619	0.817594		734.387	0.779748
	709.827	0.818042		714.464	0.893226		742.326	0.849391		737.268	0.897141
	714.117	0.805301		722.797	0.807858		747.307	0.829528		748.748	0.914551
	716.16	0.825813		725.701	0.87829		753.151	0.874035		756.778	0.845794
	724.355	0.774704		727.021	0.875338		753.76	0.738435		768.69	0.887787
	740.717	0.742811		727.533	0.894744		758.508	0.794932		774.45	0.826799
	750.02	0.761744		729.466	0.818396		771.507	0.783943		775.213	0.870724
	750.984	0.800914		729.777	0.910111		780.207	0.770167		776.325	0.845927
	776.67	0.748893		749.375	0.933052		785.501	0.785469		779.175	0.80035
	779.683	0.87704		750.363	0.858079		794.267	0.745605		780.07	0.772107
	781.8	0.808463		750.615	0.914276		799.122	0.844638		781.212	0.802321
	797.147	0.757684		761.992	0.871083		799.828	0.83016		784.11	0.826309
	802.821	0.769609		762.522	0.869938		801.46	0.760174		784.465	0.856642
	808.084	0.814311		771.755	0.83269		821.121	0.82777		784.587	0.822941
	824.889	0.831311		773.898	0.913305		823.745	0.738226		786.658	0.864114
	827.98	0.772521		775.302	0.903354		825.237	0.836294		787.014	0.829697
	839.985	0.810925		777.348	0.876586		840.181	0.823064		810.288	0.808243
	854.883	0.850339		788.305	0.867061		866.252	0.789564		812.449	0.786063
	862.153	0.744655		792.387	0.858916		870.895	0.804633		827.891	0.873501
	863.587	0.863118		796.08	0.882061		873.633	0.748538		835.689	0.813242
	890.795	0.810561		801.608	0.902315		886.055	0.788146		838.169	0.785048
	895.425	0.821227		804.237	0.908527		892.928	0.814024		841.042	0.780072
	899.841	0.832683		804.292	0.915078		895.025	0.850946		842.076	0.804676
	901.872	0.842032		804.975	0.915558		916.179	0.757663		872.47	0.889476
	910.27	0.804103		808.453	0.822649		927.867	0.860881		880.241	0.84512
	917.201	0.73473		824.04	0.891118		930.16	0.820789		890.183	0.900523
	957.866	0.824613		824.077	0.841294		940.057	0.843014		892.069	0.855996
	1022.85	0.850378		826.492	0.830913		940.423	0.849069		893.04	0.876377
	1057.08	0.872115		829.528	0.871757		942.954	0.796969		893.088	0.788736
	1068.93	0.839869		831.023	0.883493		956.903	0.850593		917.72	0.792711
	1070.88	0.890093		831.918	0.949284		966.234	0.846181		926.543	0.711273
	1076.41	0.823084		835.141	0.787691		969.709	0.807847		940.147	0.896091
	1076.58	0.830968		838.244	0.916373		973.155	0.880061		993.58	0.824929
	1113.99	0.852177		840.549	0.906579		988.972	0.815144		1015.62	0.852228
	1136.19	0.844087		840.626	0.944187		999.509	0.802085		1019.17	0.922579
	1158.23	0.825982		844.124	0.909997		1014.86	0.764368		1027.24	0.877481
	1173.49	0.865051		846.349	0.930998		1017.76	0.834498		1030.19	0.846783
	1266.62	0.832848		847.996	0.872144		1018.93	0.816179		1035.98	0.814032
	1267.09	0.896362		852.842	0.896118		1025.12	0.742036		1062.26	0.869814
	1268.77	0.896624		854.653	0.878214		1046.62	0.870834		1068.64	0.805943
	1269.71	0.857342		858.54	0.873931		1047.65	0.826692		1068.65	0.797708
	1316.48	0.836445		860.245	0.866675		1047.75	0.787334		1078.61	0.833749
	1368.85	0.883089		861.434	0.813822		1078.72	0.848895		1110.38	0.83194
	1369.19	0.797506		883.577	0.897268		1099.7	0.852481		1137.13	0.865598
	1462.28	0.796771		888.115	0.891382		1100.58	0.909787		1160	0.826527
	1479.32	0.744509		897.179	0.882657		1101.19	0.78369		1164	0.915781
	1481.69	0.809981		904.989	0.933343		1101.86	0.905991		1177.25	0.846387
	1485.76	0.784594		913.043	0.94453		1111.71	0.777272		1275.44	0.879568
	1540.24	0.887162		916.876	0.900758		1116.7	0.846092		1277.89	0.851447
	1558.51	0.835931		918	0.786562		1119.35	0.829563		1295.4	0.90367
	1569.97	0.781982		922.743	0.910174		1120.84	0.797124		1332.92	0.827071
	1596.75	0.799555		924.863	0.904125		1121.16	0.849373		1392.98	0.837402
	1642.52	0.885659		925.949	0.861493		1141.33	0.79068		1438.52	0.917045
	1690.73	0.870811		930.314	0.92157		1169.69	0.831346		1467.43	0.937589
	1752.98	0.866522		940.553	0.90559		1178.25	0.865522		1479.86	0.902606
	1870.17	0.882759		944.993	0.913931		1187.13	0.862463		1510.27	0.899702
	1965.41	0.880391		949.101	0.928657		1197.94	0.849229		1515.15	0.838598
	2068.28	0.898095		949.265	0.902119		1208.17	0.869518		1614.27	0.902268
	2178.76	0.83122		957.465	0.912036		1230.24	0.787334		1625.44	0.870396
	2292.09	0.904579		977.32	0.857681		1245.88	0.811082		2751.92	0.901169
	2394.04	0.926231		985.666	0.832122		1254.84	0.820862		2916.18	0.916456
	2501.49	0.894988		995.377	0.860658		1263.35	0.806995
	2568.25	0.911697		997.264	0.908242		1268.9	0.813174
	2845.75	0.869968		1001.4	0.881125		1305.23	0.821169
	3099.85	0.923042		1006.25	0.910322		1432.49	0.856017
	3401.08	0.912209		1028.92	0.860116		1438.63	0.865193
	4277.57	0.91202		1041.31	0.897		1460.69	0.801666
				1050.8	0.938374		1503.23	0.783197
				1063.68	0.890832		1578.66	0.830311
				1084.96	0.896856		1613.79	0.91582
				1087.06	0.901359		1631.36	0.875896
				1121.15	0.832973		1644.25	0.827426
				1124.44	0.947156		1687.93	0.924084
				1129.31	0.868555		1761.97	0.818043
				1131.37	0.919377		1772.14	0.836532
				1136.49	0.903709		1959.64	0.904367
				1177.4	0.928541		2158.91	0.836773
				1182.05	0.923424		2187.84	0.844948
				1202.5	0.910644		2292.12	0.910711
				1222.47	0.937512
				1223.55	0.920429
				1238.9	0.900713
				1251.97	0.881031
				1279.51	0.88687
				1300.35	0.921727
				1313.17	0.875309
				1355.62	0.836107
				1359.56	0.970539
				1420.08	0.904392
				1495.2	0.939098
				1582.52	0.918756
				1639.95	0.942393
				1673.12	0.902204
				1693.48	0.951664
				1743.76	0.845015
				1870.84	0.969209

## Sheet: Figure 2c
Density of the total number of oligodendrocytes (Olig2+ cells), immature oligodendrocytes (Olig2+Ki67+ cells) and post-mitotic mature oligodendrocytes (Olig2+CC1+ cells) in WT and CNP-SCAP mice
		Olig2+	Olig2_Ki67+	Olig2+CC1+
	WT1	1053.69	27.48	756.067
	WT2	1028.76	38.41	786.275
	WT3	929.04	47.04	811.44
	average	1003.83	37.6433	784.594
	SD	65.9589	9.80251	27.7249
	SEM	38.0814	5.65948	16.007
	CNP-SCAP1	885.74	66.1	647.78
	CNP-SCAP2	1008.59	62.65	536.64
	CNP-SCAP3	872.534	60.34	554.306
	average	922.288	63.03	579.575
	SD	75.0308	2.89874	59.7238
	SEM	43.3191	1.67359	34.4815

## Sheet: Figure 3a
Polar membrane lipid concentration per protein amount in CNP-SCAP compared to WT myelin
		WT1	WT2	WT3	WT4	WT5		AVG	SD
	GSL	77.6842	76.108	75.8539	77.3047	76.6528		76.7207	0.774727
	PI	0.619259	0.937675	1.70494	1.4489	1.49531		1.24122	0.447691
	PE	16.3318	16.7115	12.0535	12.2704	12.2211		13.9176	2.38223
	PS	1.92087	2.7657	5.47894	4.67279	4.82797		3.93326	1.5124
	PC	2.51579	2.52953	3.51953	3.13381	3.46626		3.03298	0.488769
	SM	0.928104	0.947601	1.38918	1.16941	1.33655		1.15417	0.213602
		GFAP-SCAP1	GFAP-SCAP2	GFAP-SCAP3	GFAP-SCAP4	GFAP-SCAP5		AVG	SD
	GSL	73.3418	75.6738	77.0337	73.4734	77.4242		75.3894	1.92282
	PI	0.993857	0.852812	0.827075	0.76507	0.660818		0.819926	0.122177
	PE	17.742	15.8219	15.8268	18.2829	15.8266		16.7	1.21324
	PS	3.42535	3.20229	2.69948	3.11115	2.5102		2.98969	0.375459
	PC	3.15327	3.08944	2.28428	2.85688	2.30038		2.73685	0.420554
	SM	1.34373	1.35982	1.32867	1.51065	1.27784		1.36414	0.087474

## Sheet: Figure 3b
Sterol concentration per protein amount in CNP-SCAP compared to WT myelin.
		Cholesterol	Sitosterol	Campesterol
	WT1	6.12698	0.000145934	0.00352023
	WT2	6.18254	0.000133755	0.00363074
	WT3	5.74394	0.000265385	0.00785248
	WT4	5.87549	0.000276317	0.00824962
	WT5	5.67376	0.000267904	0.00821629
	Average	5.92054	0.000217859	0.00629387
	SD	0.226594	7.1462e-05	0.00248673
	CNP-SCAP1	5.37037	0.000446753	0.00711379
	CNP-SCAP2	5.875	0.000363871	0.00661411
	CNP-SCAP3	5.31132	0.000270193	0.00590352
	CNP-SCAP4	6.34615	0.00029076	0.0053601
	CNP-SCAP5	5.46667	0.000249114	0.00482658
	Average	5.6739	0.000324138	0.00596362
	SD	0.435576	8.10337e-05	0.000922869
	WT
	Average	100	100	100
	SD	3.82725	32.802	39.5103
	CNP-SCAP
	Average	95.8342	148.783	94.7528
	SD	7.35703	37.1955	14.663

## Sheet: Figure 3c
Fatty acid profile of phospholipids from purified myelin with the amount of different fatty acids species as percentage of the total amount.
													WT		CNP-SCAP
		WT1	WT2	WT3	WT4	WT5	CNP-SCAP1	CNP-SCAP2	CNP-SCAP3	CNP-SCAP4	CNP-SCAP5		average	SD	average	SD
	C14:0	0.253542	0.255775	0.219292	0.222323	0.227631	0.256421	0.28446	0.23985	0.268308	0.30369		0.235713	0.0175685	0.270545	0.0246926
	C16:0	12.215	11.9758	13.5634	12.7057	12.605	15.8836	13.685	13.682	15.1118	13.5229		12.613	0.607531	14.3771	1.06081
	C16:1	0.603935	0.586181	0.58116	0.614086	0.624763	1.13331	1.31642	1.17106	1.19298	1.22751		0.602025	0.0183884	1.20826	0.0694697
	C18:0	20.3299	21.1016	18.2985	18.5936	18.4189	24.1787	22.962	23.8146	23.6632	23.9952		19.3485	1.28191	23.7227	0.467145
	C18:1	29.3779	30.3087	32.0074	31.6119	31.2446	23.2303	24.8616	25.5551	23.8934	24.7122		30.9101	1.06275	24.4505	0.902346
	C18:2	0.619922	0.984506	0.594923	0.590013	0.664439	1.12997	1.23133	1.12054	1.08122	1.18216		0.690761	0.166833	1.14904	0.0584074
	C20:0	1.90124	1.7651	2.00694	1.96526	2.1342	1.06616	1.45956	1.33893	1.14924	1.29531		1.95455	0.135891	1.26184	0.155827
	C20:1	8.53771	8.39054	10.7194	10.2707	10.5664	1.92651	2.65096	2.65064	2.17297	2.3351		9.69697	1.13811	2.34724	0.312982
	C20:2	0.742492	0.662173	0.852512	0.789867	0.877657	0.428064	0.554867	0.547688	0.481828	0.512751		0.78494	0.0866895	0.505039	0.0520221
	C20:3	0.908314	0.750982	0.897929	0.919004	0.956026	0.75569	1.09354	0.897336	0.814285	0.861796		0.886451	0.0788383	0.884531	0.128357
	C20:4	7.35126	6.4207	7.89927	7.54028	7.49701	10.4448	10.8265	10.7097	10.5064	10.4127		7.3417	0.552893	10.58	0.179742
	C22:1	1.70262	1.50627	1.91421	1.81112	1.96861	0.429758	0.59638	0.531141	0.471926	0.515246		1.78057	0.184028	0.50889	0.0628853
	C22:4	4.7625	4.41593	5.23202	4.79852	5.06214	3.62189	3.79715	3.6599	3.68441	3.68385		4.85422	0.312078	3.68944	0.0653719
	C22:5	0.493006	0.372267	0.483389	0.480971	0.450802	0.738519	0.7042	0.630067	0.715756	0.630208		0.456087	0.0494504	0.68375	0.0504749
	C22:6	3.53329	3.28092	4.32658	3.76345	3.74596	7.25997	5.31249	5.48483	6.46402	5.44459		3.73004	0.386537	5.99318	0.84397
	C24:0	1.22286	1.1875	1.229	1.31282	1.37019	0.864333	1.25351	1.00989	0.933667	1.06323		1.26447	0.0748802	1.02493	0.148378
	C24:1	1.73965	1.53903	1.95584	1.8505	2.01142	0.439104	0.60935	0.542693	0.48219	0.526452		1.81929	0.18803	0.519958	0.0642529
	SFA	35.9226	36.2858	35.3171	34.7997	34.7559	42.2493	39.6445	40.0853	41.1262	40.1803		35.4162	0.677958	40.6571	1.041
	MUFA	41.9618	42.3307	47.178	46.1583	46.4158	27.159	30.0347	30.4507	28.2135	29.3165		44.8089	2.46287	29.0349	1.34881
	PUFA	18.4108	16.8875	20.2866	18.8821	19.254	24.3789	23.5201	23.0501	23.748	22.7281		18.7442	1.24665	23.485	0.638657
	18:1/18:2	47.3897	30.7857	53.8009	53.5782	47.024	20.5584	20.1908	22.8061	22.0987	20.9042		46.5157	9.37295	21.3117	1.10028

[truncated: 22 more sheets: Figure 4a, Figure 4c, Figure 5a, Figure 5b, Figure 5C, Figure 5d, Figure 6a, Figure 6b, Figure 7b, Figure 7c, Figure 7d, Figure 7e, Figure 7f, Figure 8a, Figure 8b, Figure 8c, Figure 9a, Figure 9b, Figure 9c, Figure 10a …]
